# Supplementary material for: Lipopolysaccharide -mediated resistance to host antimicrobial peptides and hemocyte-derived reactive-oxygen species are the major Providencia alcalifaciens virulence factors in Drosophila melanogaster
Source: PLoS Pathog. 2022 Sep 9;18(9):e1010825. doi: 10.1371/journal.ppat.1010825 (PMC9491580; doi:10.1371/journal.ppat.1010825)
Supplement: S2 Table — (XLSX) [file ppat.1010825.s010.xlsx]

## Sheet: MIC
	AMP/antibiotic	MIC
	Cecropin A	>1 mg/ml
	Cecropin B	>1 mg/ml
	Diptericin B	>1 mg/ml
	Kanamycin	12.5 µg/ml
	Polymixin B	12.5 mg/ml
